# Supplementary material for: Phytotoxic Action of Silver Nanoparticles on Lemna minor: Multi-Parameter Analysis of Different Physiological Processes
Source: Plants (Basel). 2023 Jan 11;12(2):343. doi: 10.3390/plants12020343 (PMC9861787; doi:10.3390/plants12020343)
Supplement: Supplementary file 1 [file plants-12-00343-s001.zip]

Archive with 1 entries (1 files):
- plants-1962785-supplementary.pdf
